# Supplementary material for: Resistance Mechanisms of Fluoroquinolone in Escherichia coli Isolated from Taihe Black-Boned Silky Fowl Exhibiting Abnormally Slow Fluoroquinolone Metabolism in Jiangxi, China
Source: Antibiotics (Basel). 2025 Sep 21;14(9):955. doi: 10.3390/antibiotics14090955 (PMC12466724; doi:10.3390/antibiotics14090955)
Supplement: Supplementary file 1 [file antibiotics-14-00955-s001.zip]

Archive with 8 entries (8 files):
- S1 Fig. The genetic environment of qnrS1 in E. coli isolates_20250915.tif
- S1 Table.  Fluoroquinolone antimicrobial susceptibility testing data for E. coli isolates_20250915.xlsx
- S2 Table. Quinolone resistance-determining region substitutions in E.coli isolates from TBSF farms_20250915.xlsx
- S3 Table.  Fluoroquinolone residues in TBSF samples from E.coli -positive farms_20250915.xlsx
- S4 Table.  ARGs in E. coli isolates_20250915.xlsx
- S5 Table.  Basic background data of the sampling TBSF farms_20250915.xlsx
- S6 Table. Accession numbers for E. coli isolates_20250915 .xlsx
- S7 FQs residues detection method.pdf
