# Supplementary material for: Resistance Mechanisms of Fluoroquinolone in Escherichia coli Isolated from Taihe Black-Boned Silky Fowl Exhibiting Abnormally Slow Fluoroquinolone Metabolism in Jiangxi, China
Source: Antibiotics (Basel). 2025 Sep 21;14(9):955. doi: 10.3390/antibiotics14090955 (PMC12466724; doi:10.3390/antibiotics14090955)
Supplement: Supplementary file 1 [file antibiotics-14-00955-s001.zip › S1 Table. Fluoroquinolone antimicrobial susceptibility testing data for E. coli isolates_20250915.xlsx]

## Sheet: 1
Strain No.	DJF_19	JF_G_32	JF_G_33	TR_30	DJF_18	DSL_15	JF_29	TR_16	TR_20	DJF_12	JF_27	DJF_13	JF_32	TR_19	JF_01	DJF_14	DJF_20	TR_01	JF_33	DJF_23	TR_23	DJF_15	JF_30	TR_09	DJF_16	DJF_09	TR_33	SL_33	DSL_20	JF_G_29	TR_32	TR_29	DSL_10	DJF_17
CIP	14.4	14.9	12.8	23.4	23.5	24.5	23.3	24.9	24.6	24.7	24.3	23.7	28	28.8	28.4	27.6	28.8	26.6	28.5	29.2	28.1	32.8	30	31.8	27.6	31.4	32.5	31.1	32.4	33.3	33	28.8	30.1	30.2
ENR	8.5	0	17	16.3	20.6	21.5	19.8	23.9	22.9	22.9	24.7	24.1	24.3	26	25	24.6	25.6	24.3	24.7	26.2	27.6	24.6	27	26.3	28.5	25.7	28.8	31.2	33.2	27	26	27.7	26	26.7
MXF	12	11.6	12.8	16.6	17.6	18.9	17.4	18.9	19.1	21.1	18.2	20	21.8	22.8	22	21.5	19.9	19.6	20.6	22.7	23.9	26.2	21.1	24.5	21.3	23.4	26.6	30	35.3	25.5	24.6	25	24.5	23.6
UB	0	0	9.3	0	11.2	15	19	18.1	17.7	16.1	20.9	19	20.6	19.9	20.5	19.7	20.8	20.6	24.5	21.4	24.5	28.5	23	25.1	23.7	26	27.2	27.9	26.1	23.4	24.8	23.6	24.3	24
NOR	12.3	12.9	17.9	19	22.6	21.3	21.8	22.2	22.5	20.5	21.6	21.4	25.9	24.8	25	25.3	25	24	26.5	26	26.7	31.1	28	27	23.2	27.6	31.5	30.2	29.6	30	27.6	26.3	27.6	29.1
LVX	13.7	13.7	18.7	19.1	24.2	22.8	19.7	23.6	22.2	24.8	22.2	22.4	25.2	26.2	26.2	24	25	24.6	25.4	25.5	27.4	24	26.2	24.8	23.4	25.7	31.7	30.8	29.2	29.1	27	26.9	26.6	27.8
