# Supplementary material for: Resistance Mechanisms of Fluoroquinolone in Escherichia coli Isolated from Taihe Black-Boned Silky Fowl Exhibiting Abnormally Slow Fluoroquinolone Metabolism in Jiangxi, China
Source: Antibiotics (Basel). 2025 Sep 21;14(9):955. doi: 10.3390/antibiotics14090955 (PMC12466724; doi:10.3390/antibiotics14090955)
Supplement: Supplementary file 1 [file antibiotics-14-00955-s001.zip › S2 Table. Quinolone resistance-determining region substitutions in E.coli isolates from TBSF farms_20250915.xlsx]

## Sheet: Sheet1
Isolate	Sample type	Fluoroquinolone resistance spectrum	PMQR	Topoisomerase mutations										multi-drug resistance protein mutations
				GyrA				GyrB		ParC			ParE	mdtH
				S83	D87	A422	T535	H652	G699	S80	Q406	Q437	-	R194	T302	A394	F337	V214
DJF_19	feces	CIP-ENR-MXF-UB-NOR-LVX	-	L	N	-	-	-	-	I	-	-	-	H	-	-	-	-
JF_G_32	feces	CIP-ENR-MXF-UB-NOR-LVX	-	L	N	-	-	-	-	I	-	-	-	H	-	-	-	-
JF_G_33	feces	CIP-ENR-MXF-UB	qnrS1	Q	-	-	-	-	-	-	-	-	-	-	-	-	-	-
TR_30	soil	ENR-MXF-UB	qnrS1	-	-	-	-	-	-	-	-	-	-	-	-	-	-	-
DJF_18	feces	MXF-UB	-	L	-	-	-	-	-	-	-	-	-	-	-	-	-	-
DSL_15	feed	MXF-UB	qnrS1	-	-	-	-	-	-	-	-	-	-	-	N	-	-	-
JF_29	feces	MXF-UB	qnrS1	-	-	T	-	-	-	-	-	-	-	-	-	V	-	-
TR_16	soil	MXF-UB	qnrS1	-	-	-	-	-	-	-	-	-	-	H	-	-	-	-
JF_27	feces	MXF-UB	qnrS1	-	-	-	-	-	-	-	-	-	-	-	N	-	-	-
TR_20	soil	UB	qnrS1	-	-	-	-	-	-	-	-	-	-	-	-	-	C	-
DJF_12	feces	UB	qnrS1	-	-	-	-	-	-	-	-	-	-	-	N	-	-	-
DJF_13	feces	UB	qnrS1	-	-	-	-	-	-	-	-	-	-	-	-	-	-	-
JF_32	feces	UB	-	-	-	-	-	-	-	-	-	-	-	-	-	-	C	-
TR_19	soil	UB	-	-	-	-	-	-	-	-	W	-	-	-	-	-	-	I
JF_01	feces	UB	-	-	-	-	-	-	-	-	-	-	-	-	N	-	-	-
DJF_14	feces	UB	-	-	-	-	-	-	-	-	-	-	-	-	-	-	C	-
DJF_20	feces	UB	-	-	-	-	-	-	-	-	-	-	-	H	-	-	-	-
TR_01	soil	UB	-	-	-	-	-	-	-	-	-	-	-	H	-	-	-	-
JF_33	feces	-	-	-	-	-	-	-	-	-	-	L	-	-	-	-	-	-
DJF_23	feces	-	-	-	-	-	-	R	-	-	-	-	-	-	-	S	C	-
TR_23	soil	-	-	-	-	-	-	R	-	-	-	-	-	-	-	S	C	-
DJF_15	feces	-	-	-	-	-	-	-	-	-	-	-	-	H	-	-	-	-
JF_30	feces	-	-	-	-	-	-	-	S	-	-	-	-	-	-	-	-	-
TR_09	soil	-	-	-	-	-	-	-	-	-	-	-	-	H	-	-	-	-
DJF_16	feces	-	-	-	-	-	I	-	-	-	-	-	-	-	-	-	-	-
DJF_09	feces	-	-	-	-	-	-	-	-	-	-	-	-	H	-	-	-	-
TR_33	soil	-	-	-	-	-	-	-	-	-	-	-	-	-	-	-	-	-
SL_33	feed	-	-	-	-	-	-	-	-	-	-	-	-	H	-	-	-	-
DSL_20	feed	-	-	-	-	-	-	-	-	-	-	-	-	-	-	-	C	-
JF_G_29	feces	-	-	-	-	-	-	-	-	-	-	-	-	H	-	-	-	-
TR_32	soil	-	-	-	-	-	-	-	-	-	-	-	-	-	-	-	-	-
TR_29	soil	-	-	-	-	-	-	-	-	-	-	-	-	H	-	-	-	-
DSL_10	feed	-	-	-	-	-	-	-	-	-	-	-	-	H	-	-	-	-
DJF_17	feces	-	-	-	-	-	-	-	-	-	-	-	-	H	-	-	-	-
Note:Intermediate phenotypes were classified as resistant for the purpose of this analysis.
