# Supplementary material for: Resistance Mechanisms of Fluoroquinolone in Escherichia coli Isolated from Taihe Black-Boned Silky Fowl Exhibiting Abnormally Slow Fluoroquinolone Metabolism in Jiangxi, China
Source: Antibiotics (Basel). 2025 Sep 21;14(9):955. doi: 10.3390/antibiotics14090955 (PMC12466724; doi:10.3390/antibiotics14090955)
Supplement: Supplementary file 1 [file antibiotics-14-00955-s001.zip › S3 Table. Fluoroquinolone residues in TBSF samples from E.coli -positive farms_20250915.xlsx]

## Sheet: Sheet1
μg/kg	JR_1	JF_1	SL_1	TR_1	DJF_9	SL_9	JR_9	JD_9	TR_9	DJF_10	JR_10	JD_10	SL_10	TR_10	DJF_12	JR_12	JD_12	SL_12	TR_12	DJF_13	JD_13	JR_13	SL_13	TR_13	DJF_14	JD_14	JR_14	SL_14	TR_14	DJF_15	JR_15	JD_15	SL_15	TR_15	DJF_16	JR_16	JD_16	SL_16	TR_16	DJF_17	JR_17	JD_17	SL_17	TR_17	DJF_18	JR_18	JD_18	SL_18	TR_18
enrofloxacin	ND	ND	ND	-	ND	ND	ND	ND	-	ND	ND	ND	ND	-	1.21	ND	ND	ND	-	ND	ND	ND	ND	-	ND	ND	ND	ND	-	ND	ND	ND	ND	-	ND	ND	ND	ND	-	ND	ND	ND	ND	-	ND	ND	ND	ND	-
ciprofloxacin	ND	ND	ND	-	ND	ND	ND	ND	-	ND	ND	ND	ND	-	0.36	ND	ND	ND	-	ND	ND	ND	ND	-	ND	ND	ND	ND	-	ND	ND	ND	ND	-	ND	ND	ND	ND	-	ND	ND	ND	ND	-	ND	ND	ND	ND	-
ofloxacin	ND	ND	ND	-	ND	ND	ND	ND	-	ND	ND	ND	ND	-	ND	0.21	ND	ND	-	ND	ND	ND	ND	-	ND	ND	ND	ND	-	ND	ND	ND	ND	-	ND	ND	ND	ND	-	ND	ND	ND	ND	-	ND	ND	ND	ND	-
E. coli	-	D	ND	D	D	ND	-	-	D	ND	-	-	D	ND	D	-	-	ND	ND	D	-	-	ND	ND	D	-	-	ND	ND	D	-	-	D	ND	D	-	-	ND	D	D	-	-	ND	ND	D	-	-	ND	ND
Note: D,detected; ND, not detected;-,no detection; JR:chicken meat; JD: chicken eggs; SL:feed; JF:feces from chicken; DJF: feces from laying hens; TR: soil
[truncated: 45 more columns]
