# Supplementary material for: Resistance Mechanisms of Fluoroquinolone in Escherichia coli Isolated from Taihe Black-Boned Silky Fowl Exhibiting Abnormally Slow Fluoroquinolone Metabolism in Jiangxi, China
Source: Antibiotics (Basel). 2025 Sep 21;14(9):955. doi: 10.3390/antibiotics14090955 (PMC12466724; doi:10.3390/antibiotics14090955)
Supplement: Supplementary file 1 [file antibiotics-14-00955-s001.zip › S4 Table. ARGs in E. coli isolates_20250915.xlsx]

## Sheet: Sheet1
MGE-related ARGs in E. coli isolates
strain No.	ARGs	Scaffold	MGE type	Plasmid type	Acc num	Acc plasmid name
JF_1	-	-	-	-	-	-
TR_1	EC-13	3	insert sequence	-	-	-
DJF_9	TEM-135;tet(A);tetR	36	plasmid	IncN_1, AY046276	NZ_CP025233.1	pSNE1-1925
	EC-14; dfrA3	2	insert sequence	-	-	-
TR_9	APH(6)-Id;APH(3'')-Ib;dfrA14;APH(3'')-Ib;sul2	51	plasmid	Col(pHAD28)_1, KU674895|IncQ1_1, M28829	NZ_CP022499.1	unnamed2
DSL_10	EC-14	13	insert sequence	-	-	-
DJF_12	dfrA14	101	plasmid	IncFII_1, AY458016|IncFIB(AP001918)_1, AP001918	MF679146.1	pBJ114-141
	QnrS1	99		IncX1_1, EU370913	NZ_CP037995.1	psg_ww281
	tet(A);floR;tetR	83		IncX1_1, EU370913	NZ_CP037995.1	psg_ww281
	APH(3')-Ia;TEM-176	47		IncX1_1, EU370913	NZ_CP037995.1	psg_ww281
DJF_13	sul2;TEM-1	75	plasmid	IncR_1, DQ449578|IncFII(K)_1, CP000648|IncQ1_1, M28829|IncFII(pHN7A8)_1, JN232517	NZ_CP037964.1	pMCR8_020135
	mef(B);sul3;aadA2;dfrA12	61		IncX1_4, JN935898|IncR_1, DQ449578	CP043751.1	pN62675
DJF_14	TEM-1;sul1;qacEdelta1; dfrA1;tet(A);tetR;ANT(3'')-IIa	29	plasmid	IncFIB(AP001918)_1, AP001918|IncFII_1, AY458016	NC_025139.1	pH2291-144
DJF_15	tet(A);tetR	53	plasmid	-	NZ_KX364409.1	pAsa8
SL_15	linG;ANT(3'')-Iia	88	plasmid	IncFIB(K)_1, JN233704|IncFIB(AP001918)_1, AP001918|IncFIC(FII)_1, AP001918	NZ_MK134376.1	p47EC
	tet(A);tetR;sul2;TEM-1;APH(6)-Id;APH(3'')-Ib;floR	44		IncN_1, AY046276	NZ_CP025233.1	pSNE1-1925
DJF_16	tet(A);tetR	99	plasmid	-	NZ_KX364409.1	pAsa8
TR_16	EC-14; dfrA3	4	insert sequence	-		-
	tet(A);tetR	59	plasmid	-	NZ_KX364409.1	pAsa8
	TEM-1	86		IncFIB(AP001918)_1, AP001918|IncFII(pHN7A8)_1, JN232517	CP026930.2	pCFS3246-1
	QnrS1	54		IncHI2_1, BX664015|IncHI2A_1, BX664015	NZ_KY421937.1	pFS13Z2S
	dfrA14	76		IncR_1, DQ449578	NZ_CP028179.1	pGMI16-006_3
	floR	63		IncHI2A_1, BX664015|IncHI2_1, BX664015	MN539018.1	pOYZ4
DJF_17	dfrA17	50	plasmid	IncFIB(K)_1, JN233704	-	pTB402
	EC-18	11	insert sequence	-	-	-
DJF_18	TEM-32	52	plasmid	-	NZ_CP037907.1	unnamed3
DJF_19	floR	68	plasmid	IncC_1, JN157804|IncQ1_1, M28829	NZ_KY986974.1	p112298-tetA
	tet(A);tetR	65		-	NZ_KX364409.1	pAsa8
	sul2;TEM-1;APH(3'')-Ib;APH(6)-Id	43		IncFIC(FII)_1, AP001918|IncFIB(AP001918)_1, AP001918	KR827684.1	pCERC3
	dfrA14	75		IncN_1, AY046276|IncFIB(AP001918)_1, AP001918|IncFIC(FII)_1, AP001918	NZ_KX276657.1	pMR0516mcr
TR_19	-		-	-	-	-
DJF_20	tetR;tet(A)	54	plasmid	-	NZ_KX364409.1	pAsa8
TR_20	tetR;tet(A)	58	plasmid	-	NZ_KX364409.1	pAsa8
	sul2	53		IncR_1, DQ449578	NZ_CP024857.1	tig00001069_pilon
SL-20	-	-	-	-	-	-
DJF_23	EC-13;dfrA3	2	insert sequence	-	-	-
	tet(A);tetR	29	plasmid	IncHI2_1, BX664015|IncHI2A_1, BX664015	NZ_CP039857.1	p15-0756.1
	APH（4）-Ia;AAC(3)-Ⅳa	26		IncR_1, DQ449578	NZ_CP047338.1	p2019036D-50kb
	floR	31		IncHI2_1, BX664015|IncHI2A_1, BX664015	NZ_CP032993.1	pMCR_W5-6
	TEM-1	24		IncI1-I(Gamma)_1, AP005147	CP043738.1	pN17EC0616-2
	ANT(3'')-IIa;qacL	25		p0111_1, AP010962|IncFIB(AP001918)_1, AP001918|IncHI1B(pNDM-CIT)_1, JX182975	NZ_CP033251.1	pTB211
	sul3;mef(B)	28		IncX1_1, EU370913	NZ_KU254580.1	pYD786-3
TR_23	mef(B);sul3	2	gene island	-	-	-
	dfrA3	5	insert sequence	-	-	-
	EC-13	6		-	-	-
	tetR;tet(A)	27	plasmid	IncHI2_1, BX664015|IncHI2A_1, BX664015	NZ_CP039857.1	p15-0756.1
	AAC(3)-Ⅳa;APH（4）-Ia	25		IncR_1, DQ449578	NZ_CP047338.1	p2019036D-50kb
	floR	30		IncHI2_1, BX664015|IncHI2A_1, BX664015	NZ_CP032993.1	pMCR_W5-6
	TEM-1	23		IncI1-I(Gamma)_1, AP005147	CP043738.1	pN17EC0616-2
	ANT(3'')-Iia;qacL	24		p0111_1, AP010962|IncFIB(AP001918)_1, AP001918|IncHI1B(pNDM-CIT)_1, JX182975	NZ_CP033251.1	pTB211
JF_27	dfrA14	118	plasmid	IncFII_1, AY458016|IncFIB(AP001918)_1, AP001918	MF679146.1	pBJ114-141
	QnrS1	90		IncHI2_1, BX664015|IncHI2A_1, BX664015	NZ_KY421937.1	pFS13Z2S
	dfrA1;ANT(3'')-IIa;qacEdelta1	97		IncQ1_1, M28829|IncI1-I(Gamma)_1, AP005147	NZ_CP028168.1	pGMI17-004_1
	tet(A);tetR	117		IncP1_2, U67194	AM261282.1	pKJK5 complete sequence
	tet(A)	122		IncP1_2, U67194	AM261282.1	pKJK5 complete sequence
	tet(A)	94		IncC_1, JN157804	pKJK5 complete sequence	pSHE-CTX-M
JF_G_29	-	-	-	-	-	-
JF_29	tet(A);tetR;QnrS1	34	plasmid	IncX1_1, EU370913	NZ_CP022964.1	pQJDsal1
	floR	70		IncFIA(HI1)_1, AF250878|IncX1_1, EU370913|IncFIB(K)_1, JN233704	NZ_KX518744.1	pHYEC7-110
	sul2	69		IncHI2A_1, BX664015|IncN_1, AY046276|IncHI2_1, BX664015	NZ_CP028537.1	pQnrB4_020042
	dfrA14;ANT(3")-Ⅱa;OXA-10;cmlA5;arr-2	60	integron	-	-	-
TR_29	-	-	-	-	-	-
TR_30	dfrA3	5	insert sequence	-	-	-
	QnrS1	29	plasmid	IncFIB(K)_1, JN233704	NZ_LR213454.1	3
	dfrA14	46		IncFII_1, AY458016|IncFIB(AP001918)_1, AP001918	MF679146.1	pBJ114-141
	tet(A);tetR	34		IncHI2_1, BX664015|IncFIB(K)_1, JN233704|IncHI2A_1, BX664015	NZ_KX254341.1	pECJS-B60-267
	cfrA	38		repUS18_4_rep(pSA8589), KC561137	NZ_KR779901.1	pFSEC-01
	floR	56		IncHI2_1, BX664015|IncHI2A_1, BX664015	NZ_CP032993.1	pMCR_W5-6
	dfrA17;aadA5	40		IncHI2A_1, BX664015|IncN_1, AY046276|IncHI2_1, BX664015	NZ_CP028537.1	pQnrB4_020042
	ramA;APH(6)-Id	31		IncFIB(K)_1, JN233704|IncFIA(HI1)_1, AF250878|IncX1_1, EU370913	MT219823.1	pRF10-1_119k_tetX
	sul3;mef(B);TEM-1	33		IncX1_1, EU370913	NZ_CP020060.1	unitig_2
JF_30	-	-	-	-	-	-
JF_G_32	sul2	68	plasmid	IncFIC(FII)_1, AP001918|IncFIB(AP001918)_1, AP001918	NZ_CP019261.1	p13C1065T-2
	tetR;tet(A)	65		IncHI2_1, BX664015|IncFIB(K)_1, JN233704|IncHI2A_1, BX664015	NZ_KX254341.1	pECJS-B60-267
	floR	66		IncHI1A_1, AF250878|IncFIA(HI1)_1, AF250878|IncHI1B(R27)_1_R27, AF250878	NZ_CP044299.1	pP59A-CTX-M-55
	OmpK37	28		IncFIB(K)_1, JN233704	NZ_KM023153.1	pPGRT46
	Tem-1	70		IncHI1B(R27)_1_R27, AF250878|IncHI1A_1, AF250878|IncFIA(HI1)_1, AF250878	MG874042.1	pSa4-CIP
	cmlA1;dfrA12;aadA2;sul3;mef(B);ANT(3'')-IIa;qacL	55		IncHI1B(R27)_1_R27, AF250878|IncHI1A_1, AF250878|IncFIA(HI1)_1, AF250878	MG874042.1	pSa4-CIP
JF_32	EC-18; dfrA2	2	insert sequence	-	-	-
TR_32	-	-	-	-	-	-
JF_G_33	dfrA3	11	insert sequence	-	-	-
	dfrA14;ANT(3")-Ⅱa;OXA-10;cmlA5;arr-2	47	integron	-	-	-
	TEM-213	58	plasmid	IncHI2_1, BX664015|IncHI2A_1, BX664015	NZ_KY421937.1	pFS13Z2S
	QnrS1;tetR;tet(A)	44		IncHI2_1, BX664015|IncHI2A_1, BX664015	NZ_KY421937.1	pFS13Z2S
	tet(A)	56		IncP1_2, U67194	AM261282.1	pKJK5 complete sequence
	floR	49		IncFIB(K)_1, JN233704|IncFII(K)_1, CP000648	NZ_CP050860.1	pSCH6109-Vir
JF_33	tet(A)	101	plasmid	IncFII(pCRY)_1, NC_005814	NZ_CP033775.1	unnamed2
	tetR	128		IncP1_2, U67194	AM261282.1	pKJK5 complete sequence
SL_33	dfrA1	70	integron	-	-	-
TR_33	MCR-1.1	24	plasmid	IncI2(Delta)_1, AP002527	NZ_MG825380.1	p1108-MCR
