# Supplementary material for: Resistance Mechanisms of Fluoroquinolone in Escherichia coli Isolated from Taihe Black-Boned Silky Fowl Exhibiting Abnormally Slow Fluoroquinolone Metabolism in Jiangxi, China
Source: Antibiotics (Basel). 2025 Sep 21;14(9):955. doi: 10.3390/antibiotics14090955 (PMC12466724; doi:10.3390/antibiotics14090955)
Supplement: Supplementary file 1 [file antibiotics-14-00955-s001.zip › S5 Table. Basic background data of the sampling TBSF farms_20250915.xlsx]

## Sheet: Sheet1
No.in map	Farm Sampling No.	Sample/Strain name	Sample type	Chicken age/d	Sample date	Breeding scale	Farm location	Longitude	Latitude
S9	1#	JF_1	hen feaces	150	2022-11-08	6000	Tiger Mountain Road, Wentian Development Zone, Chengjiang Town, Taihe County, Ji 'an City, Jiangxi Province	26.8272	114.908
		SL_1	feed
		JR_1	hen meat
		TR_1	soil
S17	9#	DJF_9	layer feaces	360	2022-11-10	2000	Hanxi village, Taihe County, Ji 'an City, Jiangxi Province	26.7369	114.768
		SL_9	feed
		JR_9	layer meat
		JD_9	egg
		TR_9	soil
S12	10#	JD_10	egg	170	2022-11-10	5000	Fenggang village, Yanxi Town, Taihe County, Ji 'an City, Jiangxi province	26.9151	114.944
		JR_10	layer meat
		DJF_10	layer feaces
		SL_10	feed
		TR_10	soil
S18	12#	JD_12	egg	300	2022-11-09	40000	Pingda Village, Taihe County, Ji 'an City, Jiangxi Province	26.8574	114.65
		JR-12	layer meat
		DJF-12	layer feaces
		SL-12	feed
		TR_12	soil
S14	13#	JD_13	egg	400	2022-11-09	4000	Daoyuan village, Luoxi Town, Taihe County, Ji 'an City, Jiangxi Province	26.8448	114.752
		JR_13	layer meat
		DJF_13	layer feaces
		SL_13	feed
		TR_13	soil
S1	14#	JD_14	egg	200	2022-11-09	3000	Miankou Village, Taihe County, Ji 'an City, Jiangxi Province	26.6177	115.092
		JR_14	layer meat
		DJF_14	layer feaces
		SL_14	feed
		TR_14	soil
S2	15#	JD_15	egg	160	2022-11-09	2000	Ouli Village, Shangmo Township, Taihe County, Ji 'an City, Jiangxi Province	26.6275	114.982
		JR-15	layer meat
		DJF-15	layer feaces
		SL-15	feed
		TR_15	soil
S3	16#	JD_16	egg	400	2022-11-09	1000	Tianxi Village, Shangmu Township, Taihe County, Ji 'an City, Jiangxi Province	26.5641	114.934
		JR_16	layer meat
		DJF_16	layer feaces
		SL_16	feed
		TR_16	soil
S4	17#	JD_17	egg	150	2022-11-08	5000	Dagang Village, Guanchao Town, Taihe County, Ji 'an City, Jiangxi province	26.6574	114.915
		JR_17	layer meat
		DJF_17	layer feaces
		SL_17	feed
		TR_17	soil
S5	18#	JD_18	egg	520	2022-11-08	20000	Xiageng village, Guanchao Town, Taihe County, Ji 'an City, Jiangxi province	26.662	114.903
		JR_18	layer meat
		DJF_18	layer feaces
		SL_18	feed
		TR_18	soil
S7	19#	JD_19	egg	160	2022-11-08	4000	Jiangfeng Lin Village, Tangzhou Town, Taihe County, Ji 'an City, Jiangxi Province	26.7536	114.867
		JR_19	layer meat
		DJF_19	layer feaces
		SL_19	feed
		TR_19	soil
S6	20#	JD_20	egg	360	2022-11-08	10000	Tanhu village, Tangzhou Town, Taihe County, Ji 'an, Jiangxi Province	26.726	114.856
		JR_20	layer meat
		DJF_20	layer feaces
		SL_20	feed
		TR_20	soil
S11	23#	JD_23	egg	360	2022-11-10	3000	Donggang reclamation farm, Yanxi Town, Taihe County, Ji 'an, Jiangxi Province	26.8581	114.984
		JR_23	layer meat
		DJF_23	layer feaces
		SL_23	feed
		TR_23	soil
S13	27#	JR_27	hen meat	400	2022-11-09	50000	Hanxi village, Taihe County, Ji 'an City, Jiangxi Province	26.8803	114.801
		JR_G_27	cock meat
		JF_27	hen feaces
		JF_G_27	cock feaces
		SL_27	feed
		TR_27	soil
S16	29#	JR_29	hen meat	190	2022-11-09	3000	Liutang village, Taihe County, Ji 'an City, Jiangxi Province	26.7861	114.759
		JR_G_29	cock meat
		JF_29	hen feaces
		JF_G_29	cock feaces
		SL_29	feed
		TR_29	soil
S15	30#	JR_30	hen meat	180	2022-11-09	4000	Wushan Reclamation farm, Taihe County, Ji 'an City, Jiangxi Province	26.7972	114.774
		JR_G_30	cock meat
		JF_30	hen feaces
		JF_G_30	cock feaces
		SL_30	feed
		TR_30	soil
S10	32#	JR_32	hen meat	200	2022-11-08	6000	Qiaotou Longjia village, Chengjiang Town, Taihe County, Ji 'an City, Jiangxi Province	26.8485	114.913
		JR_G_32	cock meat
		JF_32	hen feaces
		JF_G_32	cock feaces
		SL_32	feed
		TR_32	soil
S8	33#	JR_33	hen meat	360	2022-11-08	10000	Sanxi village, Chengjiang Town, Taihe County, Ji 'an City, Jiangxi Province	26.7958	114.848
		JR_G_33	cock meat
		JF_33	hen feaces
		JF_G_33	cock feaces
		SL-33	feed
		TR_33	soil
