# Supplementary material for: Resistance Mechanisms of Fluoroquinolone in Escherichia coli Isolated from Taihe Black-Boned Silky Fowl Exhibiting Abnormally Slow Fluoroquinolone Metabolism in Jiangxi, China
Source: Antibiotics (Basel). 2025 Sep 21;14(9):955. doi: 10.3390/antibiotics14090955 (PMC12466724; doi:10.3390/antibiotics14090955)
Supplement: Supplementary file 1 [file antibiotics-14-00955-s001.zip › S6 Table. Accession numbers for E. coli isolates_20250915 .xlsx]

## Sheet: Genome_data
biosample_accession	sample_name	assembly_date	assembly_name	assembly_method	assembly_method_version	genome_coverage	sequencing_technology	reference_genome	update_for	bacteria_available_from	filename
SAMN42490595	SL_33			SOAPdenovo	2.04	226	Illumina HiSeq				WYS_1.fasta
SAMN42490596	SL_20			SOAPdenovo	2.04	223	Illumina HiSeq				WBS_3.fasta
SAMN42490597	SL_10			SOAPdenovo	2.04	222	Illumina HiSeq				YXZ_DSL_10.fasta
SAMN42490598	SL_15			SOAPdenovo	2.04	236	Illumina HiSeq				SMX_DSL_15.fasta
SAMN42490599	JF_G_33			SOAPdenovo	2.04	225	Illumina HiSeq				CJZ_JF_G_33.fasta
SAMN42490600	JF_G_29			SOAPdenovo	2.04	204	Illumina HiSeq				MSZ_JF_G_29.fasta
SAMN42490601	JF_G_32			SOAPdenovo	2.04	222	Illumina HiSeq				CJZ_JF_G_32.fasta
SAMN42490602	JF_33			SOAPdenovo	2.04	228	Illumina HiSeq				CJZ_JF_33.fasta
SAMN42490603	JF_32			SOAPdenovo	2.04	213	Illumina HiSeq				CJZ_JF_32.fasta
SAMN42490604	JF_27			SOAPdenovo	2.04	224	Illumina HiSeq				MSZ_JF_27.fasta
SAMN42490605	JF_1			SOAPdenovo	2.04	222	Illumina HiSeq				CJZ_JF_1.fasta
SAMN42490606	JF_29			SOAPdenovo	2.04	248	Illumina HiSeq				MSZ_JF_29.fasta
SAMN42490607	JF_30			SOAPdenovo	2.04	207	Illumina HiSeq				MSZ_JF_30.fasta
SAMN42490608	DJF_13			SOAPdenovo	2.04	218	Illumina HiSeq				LXZ_DJF_13.fasta
SAMN42490609	DJF_18			SOAPdenovo	2.04	215	Illumina HiSeq				GCZ_DJF_18.fasta
SAMN42490610	DJF_20			SOAPdenovo	2.04	222	Illumina HiSeq				TZZ_DJF_20.fasta
SAMN42490611	DJF_14			SOAPdenovo	2.04	215	Illumina HiSeq				SYX_DJF_14.fasta
SAMN42490612	DJF_19			SOAPdenovo	2.04	217	Illumina HiSeq				TZZ_DJF_19.fasta
SAMN42490613	DJF_23			SOAPdenovo	2.04	217	Illumina HiSeq				YXZ_DJF_23.fasta
SAMN42490614	DJF_9			SOAPdenovo	2.04	215	Illumina HiSeq				MSZ_DJF_9.fasta
SAMN42490615	DJF_17			SOAPdenovo	2.04	211	Illumina HiSeq				GCZ_DJF_17.fasta
SAMN42490616	DJF_12			SOAPdenovo	2.04	226	Illumina HiSeq				HSZ_DJF_12.fasta
SAMN42490617	DJF_15			SOAPdenovo	2.04	217	Illumina HiSeq				SMX_DJF_15.fasta
SAMN42490618	DJF_16			SOAPdenovo	2.04	227	Illumina HiSeq				SMX_DJF_16.fasta
SAMN42490619	TR_33			SOAPdenovo	2.04	209	Illumina HiSeq				WYF_T.fasta
SAMN42490622	TR_1			SOAPdenovo	2.04	226	Illumina HiSeq				CJZ_TR_01.fasta
SAMN42490623	TR_9			SOAPdenovo	2.04	223	Illumina HiSeq				MSZ_TR_09.fasta
SAMN42490624	TR_16			SOAPdenovo	2.04	198	Illumina HiSeq				SMX_TR_16.fasta
SAMN42490625	TR_29			SOAPdenovo	2.04	211	Illumina HiSeq				MSZ_TR_29.fasta
SAMN42490626	TR_19			SOAPdenovo	2.04	217	Illumina HiSeq				TZZ_TR_19.fasta
SAMN42490627	TR_20			SOAPdenovo	2.04	220	Illumina HiSeq				TZZ_TR_20.fasta
SAMN42490628	TR_23			SOAPdenovo	2.04	220	Illumina HiSeq				YXZ_TR_23.fasta
SAMN42490629	TR_30			SOAPdenovo	2.04	206	Illumina HiSeq				MSZ_TR_30.fasta
SAMN42490630	TR_32			SOAPdenovo	2.04	232	Illumina HiSeq				CJZ_TR_32.fasta
